# Supplementary material for: Effects of Regulatory T Cell Depletion in BALB/c Mice Infected with Low Doses of Borrelia burgdorferi
Source: Pathogens. 2023 Jan 25;12(2):189. doi: 10.3390/pathogens12020189 (PMC9965304; doi:10.3390/pathogens12020189)
Supplement: Supplementary file 1 [file pathogens-12-00189-s001.zip]

Archive with 1 entries (1 files):
- pathogens-2116709-supplementary.pdf
